# Supplementary material for: “If diagnosed early, you will be stressed and die…” drivers for breast cancer screening services uptake among women in Dar es Salaam
Source: PLOS Glob Public Health. 2024 Nov 4;4(11):e0003390. doi: 10.1371/journal.pgph.0003390 (PMC11534240; doi:10.1371/journal.pgph.0003390)
Supplement: S1 Data — (ZIP) [file pgph.0003390.s001.zip]

Archive with 7 entries (7 files):
- TRANSCRIPT DATA EDITED/FGD 1-GROUP 1-OLDER WOMEN. Translated.docx
- TRANSCRIPT DATA EDITED/FGD 2-OLDER WOMEN.docx
- TRANSCRIPT DATA EDITED/IDI 04 Non screened.rtf
- TRANSCRIPT DATA EDITED/IDI OLDER WOMAN 03.docx
- TRANSCRIPT DATA EDITED/IDI OLDER WOMAN 04 WAV.docx
- TRANSCRIPT DATA EDITED/IDI YOUNG WOMAN 03.docx
- TRANSCRIPT DATA EDITED/IIDI OLDER WOMAN 04.docx
